# Supplementary material for: Genetic architecture and major genes for tuber skin texture in potato
Source: Hortic Res. 2026 Mar 13;13(7):uhag102. doi: 10.1093/hr/uhag102 (PMC13283846; doi:10.1093/hr/uhag102)
Supplement: Web_Material_uhag102 [file web_material_uhag102.zip]

Archive with 8 entries (8 files):
- Supplementary Figure 1.pdf
- Supplementary Figure 2.pdf
- Supplementary Figure 3.pdf
- Supplementary Figure 4.pdf
- Supplementary Figure 5.pdf
- Supplementary Figure 6.pdf
- Supplementary Figure 7.pdf
- Supplementary Tables S1-11.xlsx
