# Supplementary material for: Genetic architecture and major genes for tuber skin texture in potato
Source: Hortic Res. 2026 Mar 13;13(7):uhag102. doi: 10.1093/hr/uhag102 (PMC13283846; doi:10.1093/hr/uhag102)
Supplement: Web_Material_uhag102 [file web_material_uhag102.zip › Supplementary Tables S1-11.xlsx]

## Sheet: Table S1
Table S1. Phenotype of the F1 population in 2023-2024.
Individual	2023 Fengning	2023 Zhenglan Banner	2024 Fengning	2024 Zhenglan Banner
Innovator	5	5	5	5
Z43	1	1	1	1
1	2	3	-	2
2	5	5	5	5
3	2	2	2	2
4	2	2	2	2
5	4	4	4	4
6	1	1	2	1
7	3	3	3	3
8	2	3	2	3
9	2	3	2	2
10	-	-	1	2
11	5	4	5	5
12	5	5	4	4
13	2	2	1	2
14	2	2	2	1
15	5	5	4	4
16	3	2	2	2
17	2	2	1	3
18	3	5	2	-
19	4	5	3	4
20	3	3	2	2
21	2	2	2	2
22	2	2	2	3
23	-	-	5	-
24	3	3	2	2
25	2	3	3	2
26	1	2	2	2
27	5	5	5	5
28	2	1	1	1
29	2	2	-	2
30	2	1	2	2
31	2	1	2	2
32	4	4	5	5
33	-	-	-	-
34	1	2	1	1
35	5	5	5	3
36	-	-	5	3
37	2	3	2	2
38	5	5	5	5
39	5	4	5	5
40	2	2	2	2
41	1	2	1	1
42	3	2	2	2
43	2	2	2	1
44	4	5	5	4
45	1	1	1	1
46	2	2	2	2
47	2	2	2	1
48	3	2	1	2
49	4	5	-	3
50	-	-	-	-
51	-	-	-	-
52	3	4	5	3
53	2	2	2	2
54	2	2	2	2
55	-	-	-	-
56	1	2	1	3
57	5	5	4	3
58	3	3	2	3
59	1	3	1	2
60	2	2	2	1
61	3	3	2	3
62	1	-	-	-
63	4	5	-	4
64	1	2	2	2
65	3	3	2	3
66	5	5	5	5
67	2	3	2	2
68	2	2	2	2
69	4	4	4	4
70	3	2	2	2
71	1	2	2	2
72	3	3	3	3
73	2	2	1	2
74	4	3	2	3
75	4	4	-	3
76	2	2	3	2
77	2	2	3	3
78	4	5	5	4
79	-	-	1	3
80	1	1	1	1
81	4	5	4	4
82	-	-	-	-
83	-	-	1	1
84	-	3	4	3
85	2	2	2	1
86	-	-	-	-
87	2	2	2	2
88	3	3	2	3
89	3	4	4	3
90	5	5	5	5
91	2	3	2	2
92	2	3	2	2
93	1	1	1	2
94	2	2	2	2
95	2	2	2	3
96	3	3	2	3
97	4	5	-	5
98	-	-	2	2
99	1	2	2	1
100	4	5	4	5
101	2	2	2	2
102	1	1	2	3
103	3	4	2	3
104	1	3	1	1
105	-	-	1	1
106	2	2	1	2
107	1	2	2	2
108	5	5	5	5
109	2	2	2	2
110	4	3	2	3
111	4	3	2	2
112	-	-	-	-
113	2	2	2	2
114	1	1	2	2
115	1	2	2	3
116	3	3	2	3
117	2	2	2	2
118	-	-	4	4
119	4	4	4	4
120	4	4	5	2
121	-	-	-	-
122	1	1	2	2
124	1	2	2	2
125	2	1	2	2
126	2	2	3	2
128	2	2	2	2
129	2	2	1	2
130	2	1	2	2
131	5	5	5	4
132	2	2	1	1
133	3	3	2	3
134	5	5	4	3
135	5	5	5	5
136	2	3	2	2
137	4	4	3	4
138	2	2	2	2
139	5	5	5	5
140	2	2	2	2
141	4	3	4	4
142	4	4	4	3
144	5	4	5	5
145	2	3	2	3
146	5	5	5	4
147	2	2	2	2
148	2	2	1	2
149	2	3	3	2
150	2	3	2	2
151	3	3	2	3
152	4	4	3	3
153	2	2	2	2
155	1	1	2	2
156	5	5	5	4
157	5	5	5	5
158	2	4	4	5
159	1	3	-	1
160	2	2	1	1
161	3	3	2	2
162	4	4	2	2
163	5	5	5	5
164	1	2	1	1
165	3	2	2	2
166	3	3	3	3
167	3	5	5	5
168	3	2	2	2
169	3	3	3	2
171	2	2	2	2
172	3	2	2	2
173	2	2	2	2
174	2	3	2	3
176	2	3	2	2
178	5	5	5	4
179	-	-	2	2
180	-	-	3	4
182	5	5	5	4
183	4	3	4	3
184	3	2	2	3
185	3	3	3	3
186	2	2	1	2
187	2	3	2	3
189	3	3	2	3
190	5	5	5	5
191	1	2	2	1
192	5	5	5	5
193	3	2	2	3
194	3	3	3	3
195	3	3	3	3
196	2	1	1	2
198	5	5	4	4
199	5	4	5	4
200	3	3	2	3
201	1	3	2	2
203	5	5	5	5
204	2	2	2	2
205	3	3	2	2
206	2	3	3	3
207	2	2	2	2
209	-	-	2	2
210	1	2	2	2
211	1	2	1	1
212	5	4	5	4
213	5	5	5	4
214	3	3	2	2
215	2	1	2	2
216	2	2	2	2
217	3	3	2	2
219	2	2	2	3
220	5	5	5	4
221	5	5	5	5
222	5	5	4	5
223	2	2	2	2
224	3	3	2	3
225	5	5	5	5
226	-	-	2	2
227	-	-	2	2
228	2	3	-	3
229	5	5	5	5
230	3	3	4	3
231	-	-	2	2
232	2	3	2	2
233	2	2	2	2
234	5	5	5	5
235	-	-	2	2
236	-	-	2	2
237	-	-	5	5
238	4	-	4	5
239	-	-	1	2
240	3	4	3	3
242	2	2	1	2
243	4	4	4	3
244	3	3	2	3
245	2	2	2	2
246	3	3	3	3
247	3	3	2	2
248	3	3	2	2
249	-	-	1	2
250	3	3	2	2
251	-	-	-	-
252	3	2	2	1
254	2	2	2	2
255	3	3	2	3
256	3	3	2	2
257	3	3	2	2
258	3	2	2	2
259	2	3	2	3
260	-	-	3	3
262	5	5	4	5
263	4	4	3	3
264	2	2	1	2
265	2	2	1	2
266	2	3	2	2
267	4	3	2	3
268	-	-	2	3
269	3	3	2	2
270	1	2	2	2
271	4	3	3	2
272	2	3	2	3
273	-	-	1	2
274	2	2	2	2
275	-	-	2	3
276	3	3	2	3
277	-	-	3	2
278	3	3	2	3
279	3	3	-	2
280	-	-	-	-
281	3	2	2	2
282	2	3	3	4
283	2	1	2	1
285	2	3	2	2
286	5	4	4	-
287	3	3	1	2
289	2	2	2	-
290	2	3	2	2

## Sheet: Table S2
Table S2. Summary of BSA sequencing data quality.
Sample	Raw Reads	Clean Reads	Clean Base(Gb)	Q20(%)	Q30(%)	Mapping Rate(%)
Z43	348510504	346124022	51.7774	97.5603	92.7541	99.09
Innovator	393148862	380004202	56.3991	98.1203	94.632	99.13
Smooth Pool	831832942	825985738	123.63	96.5189	90.6065	98.59
Russet Pool	883846960	878210506	131.501	96.747	91.0926	95.06

## Sheet: Table S3
Table S3. SNP and Indel annotation result statistics.
Type	Count	Percent(%)
3_prime_UTR_truncation	2	0
3_prime_UTR_variant	603942	0.95
5_prime_UTR_premature_start_codon_gain_variant	29259	0.05
5_prime_UTR_truncation	12	0
5_prime_UTR_variant	289678	0.46
Bidirectional_gene_fusion	54	0
Conservative_inframe_deletion	7259	0.01
Conservative_inframe_insertion	9205	0.02
Disruptive_inframe_deletion	13366	0.02
Disruptive_inframe_insertion	9883	0.02
Downstream_gene_variant	13354417	21.09
Exon_loss_variant	54	0
Frameshift_variant	59604	0.09
Gene_fusion	20	0
Initiator_codon_variant	349	0
Intergenic_region	26882549	42.44
Intragenic_variant	934	0
Iintron_variant	6457470	10.2
Missense_variant	809897	1.28
Non_coding_transcript_variant	2142	0
Splice_acceptor_variant	5935	0.01
Splice_donor_variant	5512	0.01
Splice_region_variant	142707	0.23
Start_lost	3647	0.01
Stop_gained	21246	0.03
Stop_lost	3801	0.01
Synonymous_variant	692868	1.09
Upstream_gene_variant	13930067	21.99
Total	63335879	100.01

## Sheet: Table S4
Table S4. Summary of QTL intervals.
Chromosome	Region by DeepBSA(Mb)	Region by OcBSA(Mb)
1	37.25-41.17
4	1.86-3.17	0.70-1.10
		2.30-2.84
		3.50-3.80
		20.10-20.80

## Sheet: Table S5
Table S5. Information of markers and the genotype of the F1 population.
Indel Marker	Chromosome	Position (bp)	P-value	Mean(a)	Mean(h)	SED	Sapmle name
							1	2	3	4	5	6	7	8	9	10	11	12	13	14	15	16	17	18	19	20	21	22	23	24	25	26	27	28	29	30	31	32	33	34	35	36	37	38	39	40	41	42	43
StTST4.71	4	2569961	1.1123e-51	2.164	4.043	0.12	a	h	a	a	h	a	a	a	a	a	h	h	a	a	h	a	a	h	h	h	a	a	h	a	a	a	h	a	a	a	a	h	-	a	h	h	a	h	h	a	a	a	a
StTST4.38	4	2851356	1.0243e-39	2.204	3.9	0.13	a	h	a	h	h	a	a	a	a	a	h	h	a	a	h	a	a	h	h	h	a	a	h	a	a	h	h	h	a	a	a	h	-	a	h	h	a	h	h	a	a	a	a
StTST4.98	4	3009958	1.0883e-38	2.201	3.872	0.13	a	h	a	h	h	a	a	a	a	a	h	h	a	a	h	a	a	h	h	h	a	a	h	a	a	h	h	h	a	a	a	h	-	a	h	h	a	h	h	a	a	a	a
StTST4.101	4	3071863	1.1692e-27	2.355	3.947	0.15	a	h	a	a	h	a	a	a	a	a	h	a	a	a	a	a	a	h	h	h	a	a	h	a	a	h	h	h	a	a	a	h	-	a	h	a	a	h	a	a	a	a	a
a represents the same genotype as the smooth skin parent.
h represents the same genotype as the russet skin parent.
Mean(a) and Mean(h) refer to trait averages of individuals without (a) or with (h) the marker.
SED, standard error of the difference.
[truncated: 229 more columns]

## Sheet: Table S6
Table S6. Extreme phenotype prediction accuracy of indel markers in F1 population.
Indel Marker	OcValue	Extreme Smooth Skin Concordance Rate(%)	Extreme Russet Skin Concordance Rate(%)	Average Concordance Rate(%)
StTST4.71	0.229615	94.58	92.71	93.65
StTST4.38	0.200308	91.31	89.88	90.6
StTST4.98	0.169246	91.3	89.71	90.5
StTST4.101	0.165854	93.42	71.26	82.34
Only progeny repeatedly scored as 1-2 or 4-5 were selected for the extreme phenotype prediction accuracy analysis.

## Sheet: Table S7
Table S7. Summary of RNA sequencing data quality.
Sample	Raw Reads	Clean Reads	Clean Base(G)	Error Rate(%)	Q20(%)	Q30(%)	GC Content(%)	Total mapped(%)	Uniquely mapped(%)	Multiple mapped(%)
Innovator-S1-1	48186238	45826832	6.87	0.03	97.82	93.36	42.15	82.05	79.55	2.49
Innovator-S1-2	45804846	43640552	6.55	0.03	97.95	93.67	42.36	81.68	78.7	2.98
Innovator-S2-1	44854890	42808810	6.42	0.03	97.88	93.5	42.22	82.22	79.64	2.58
Innovator-S2-2	49175092	46491162	6.97	0.03	97.85	93.34	42.17	82.39	79.8	2.59
Innovator-S3-1	50570442	47879904	7.18	0.03	97.89	93.5	42.15	81.33	78.7	2.64
Innovator-S3-2	42676812	39808510	5.97	0.03	97.99	93.74	42.34	82.07	79.62	2.44
Z43-S1-1	45885144	43261574	6.49	0.03	98.01	93.85	42.28	87.55	84.05	3.5
Z43-S1-2	47506580	45439580	6.82	0.03	97.85	93.45	42.46	85.6	82.68	2.92
Z43-S2-1	51682740	48841760	7.33	0.03	97.94	93.59	42.13	88.03	84.86	3.17
Z43-S2-2	48576308	46183798	6.93	0.03	97.93	93.64	42.08	85.69	82.21	3.48
Z43-S3-1	45001908	43268696	6.49	0.03	97.86	93.41	42.18	87.91	83.82	4.09
Z43-S3-2	48199324	45891076	6.88	0.03	97.82	93.29	42.26	88.14	84.06	4.09

## Sheet: Table S8
Table S8. Gene expression within the tuber skin texture QTL.
Accession	Gene_annotation	FPKM_Innovator-S1-1	FPKM_Innovator-S1-2	FPKM_Innovator-S2-1	FPKM_Innovator-S2-2	FPKM_Innovator-S3-1	FPKM_Innovator-S3-2	FPKM_Z43-S1-1	FPKM_Z43-S1-2	FPKM_Z43-S2-1	FPKM_Z43-S2-2	FPKM_Z43-S3-1	FPKM_Z43-S3-2	Overlap with cluster 8
Soltu.DM.04G001800	hypothetical protein KY290_020317 [Solanum tuberosum]	0.1175	0	0	0	0	0	0.1167	0.1127	0.102	0	0.1167	0	-
Soltu.DM.04G001810	cleavage and polyadenylation specificity factor subunit 3-II [Solanum verrucosum]	-	-	-	-	-	-	-	-	-	-	-	-	-
Soltu.DM.04G001820(StRPA1A)	hypothetical protein KY285_006644, partial [Solanum tuberosum]	15.4778	17.6247	17.9048	23.1742	37.97	39.078	2.9826	3.9151	5.3487	6.1731	2.4468	5.5511	-
Soltu.DM.04G001830	hypothetical protein KY285_019211 [Solanum tuberosum]	-	-	-	-	-	-	-	-	-	-	-	-	-
Soltu.DM.04G001840	hypothetical protein KY289_020198 [Solanum tuberosum]	0.1851	0.5968	0	0.3618	0	0	0	2.6638	0.8037	0.1767	1.1029	0.3466	-
Soltu.DM.04G001850	hypothetical protein KY289_019474 [Solanum tuberosum]	0.1833	0.2363	0.1564	0.1433	0	0.2104	1.1649	1.3713	1.1457	0.5947	0.7279	0.9952	-
Soltu.DM.04G001860	hypothetical protein KY289_019475 [Solanum tuberosum]	0.4429	0.2677	0.2362	0.2435	0.2698	0.0954	0.9898	0.717	0.9615	0.6077	0.9072	0.5961	-
Soltu.DM.04G001870	hypothetical protein KY285_022020 [Solanum tuberosum]	7.6897	4.9132	5.4612	6.886	7.8066	8.612	5.0664	4.8755	6.7915	8.601	8.0859	7.2346	-
Soltu.DM.04G001880	PREDICTED: MLP-like protein 28 [Solanum tuberosum]	0	0	0.2481	0	0	0	0	0.0744	0.2693	0	0	0.0726	-
Soltu.DM.04G001890	PREDICTED: MLP-like protein 28 [Solanum tuberosum]	0.907	0	0.2233	0.0682	0.136	0	0.0693	0	0	0	0	0	-
Soltu.DM.04G001900	hypothetical protein H5410_019511, partial [Solanum commersonii]	57.568	51.9904	68.9219	78.9397	72.9925	79.2417	89.7756	88.577	82.3611	85.004	75.9821	71.7907	-
Soltu.DM.04G001910	PREDICTED: uncharacterized protein LOC102597307 [Solanum tuberosum]	23.5286	19.4983	20.6441	22.5762	19.333	25.6254	48.8374	38.7594	41.8556	45.9488	33.6333	38.6195	-
Soltu.DM.04G001920	hypothetical protein KY290_020339 [Solanum tuberosum]	0.1689	0	0	0.0825	0	0	0	0.081	0.0733	0.0806	0	0.2372	-
Soltu.DM.04G001930	PREDICTED: alpha-xylosidase 1-like [Solanum tuberosum]	0.0186	0.1802	0.2783	0.0182	0	0	0.1851	0.2145	0.0324	0.2668	0.7032	0.2966	-
Soltu.DM.04G001940	hypothetical protein EJD97_005101 [Solanum chilense]	1.9813	7.7177	5.0189	4.3558	4.5855	3.6966	4.6733	8.5529	6.0209	6.8544	11.3123	17.8535	-
Soltu.DM.04G001950	hypothetical protein KY289_019479 [Solanum tuberosum]	1.7553	9.0978	4.9006	3.2284	2.3142	1.8967	6.8704	7.3295	6.1409	9.1148	11.5852	13.4363	-
Soltu.DM.04G001960	PREDICTED: uncharacterized protein LOC102596320 [Solanum tuberosum]	0	0	0	0	0	0	0	0.0578	0.5234	0.1151	0.1197	0.2258	-
Soltu.DM.04G001970	hypothetical protein H5410_019847 [Solanum commersonii]	0.7968	0.3425	0.5099	1.8686	1.2424	2.0127	2.5324	4.2806	1.3837	1.673	0.7912	1.492	-
Soltu.DM.04G001980	PREDICTED: uncharacterized protein LOC102595992 [Solanum tuberosum]	0	0	0	0	0	0	0	0	0.1713	0.1255	0.2612	0	-
Soltu.DM.04G001990	acyl-acyl carrier protein thioesterase ATL3, chloroplastic-like [Solanum verrucosum]	0	0.4074	0.1348	0.1235	0	0.2902	0.2511	1.0912	1.7559	0.6031	3.3886	2.1299	-
Soltu.DM.04G002000	PREDICTED: zinc finger protein CONSTANS-LIKE 16-like [Solanum tuberosum]	0	0	0	0	0	0	0.0325	0.0314	0.0851	0.0312	0	0	-
Soltu.DM.04G002010	PREDICTED: uncharacterized protein LOC102582300 [Solanum tuberosum]	23.5349	25.6615	17.7192	18.7447	16.9118	17.9955	50.6758	45.1066	31.0379	30.3882	22.1911	21.1542	-
Soltu.DM.04G002020	hypothetical protein KY285_022022 [Solanum tuberosum]	11.9983	9.2374	8.2864	9.7921	7.75	9.87	23.4213	20.5503	21.6335	20.664	17.1634	20.228	-
Soltu.DM.04G002030	PREDICTED: IST1 homolog [Solanum tuberosum]	5.1684	5.7452	3.7067	2.8733	4.6892	4.7063	10.7969	13.6773	11.4508	10.9706	11.5913	10.9288	-
Soltu.DM.04G002040	PREDICTED: adenylate isopentenyltransferase 1, chloroplastic-like [Solanum tuberosum]	0.1348	0.0483	0.0479	0.0878	0	0	1.1153	0.6894	0.273	0.7716	0.3122	0.4626	-
Soltu.DM.04G002050	hypothetical protein KY290_020345 [Solanum tuberosum]	-	-	-	-	-	-	-	-	-	-	-	-	-
Soltu.DM.04G002060	hypothetical protein H5410_019528 [Solanum commersonii]	-	-	-	-	-	-	-	-	-	-	-	-	-
Soltu.DM.04G002070	PREDICTED: HMG-Y-related protein A-like [Solanum tuberosum]	0	0.0887	0.0881	0	0	0	0	0	0	0	0.082	0	-
Soltu.DM.04G002080	hypothetical protein H5410_019528 [Solanum commersonii]	-	-	-	-	-	-	-	-	-	-	-	-	-
Soltu.DM.04G002090	PREDICTED: HMG-Y-related protein A-like [Solanum tuberosum]	0	0	0	0	0.1637	0	0.1112	0	0.0486	0.0534	0	0	-
Soltu.DM.04G002100(unknown)	PREDICTED: uncharacterized protein LOC102594051 [Solanum tuberosum]	12.1137	7.4251	17.2879	13.6701	16.8341	7.1011	8.0487	7.8562	5.6663	4.1521	7.666	3.3943	-
Soltu.DM.04G002110	PREDICTED: uncharacterized protein LOC102593733 [Solanum tuberosum]	7.5464	6.2661	2.9269	6.0808	7.4494	5.6262	5.4993	5.1709	6.1267	4.3025	5.3524	5.8722	-
Soltu.DM.04G002120	PREDICTED: PHD finger protein At1g33420 [Solanum tuberosum]	14.4169	14.6619	11.3955	13.8353	21.5128	9.9945	31.1932	26.8577	20.3132	24.8307	18.5815	16.5855	-
Soltu.DM.04G002130	PREDICTED: nuclear pore complex protein NUP98A isoform X1 [Solanum tuberosum]	17.0501	13.2516	19.0492	15.9447	17.7684	27.3707	27.1088	31.5023	24.5109	25.7231	21.7541	23.645	-
Soltu.DM.04G002140	PREDICTED: uncharacterized protein LOC102592287 isoform X2 [Solanum tuberosum]	0	0.0497	0	0	0.045	0	0	0	0	0	0.0229	0	-
Soltu.DM.04G002150	hypothetical protein HAX54_042951 [Datura stramonium]	-	-	-	-	-	-	-	-	-	-	-	-	-
Soltu.DM.04G002160	PREDICTED: transcription factor BEE 1-like [Solanum tuberosum]	0	0	0	0	0	0	0.3504	0.0564	0	0.3367	0.4087	0.0551	-
Soltu.DM.04G002170	PREDICTED: thaumatin-like protein 1 [Solanum tuberosum]	0	0	0	0	0	0	0	0.0761	0	0	0	0	-
Soltu.DM.04G002180	PREDICTED: TMV resistance protein N-like isoform X1 [Solanum tuberosum]	0.5907	0.5743	0.39	0.4535	0.2604	0.4845	2.4026	1.7675	1.4655	2.1343	1.5642	1.7118	-
Soltu.DM.04G002190	PREDICTED: uncharacterized protein LOC107063224 [Solanum tuberosum]	-	-	-	-	-	-	-	-	-	-	-	-	-
Soltu.DM.04G002200	PREDICTED: HORMA domain-containing protein 1-like [Solanum tuberosum]	0.2584	0.0555	0.0827	0.0505	0.1007	0	0.0257	0.1983	0.1795	0.1973	0.2309	0.1451	-
Soltu.DM.04G002210	PREDICTED: uncharacterized protein LOC102591618 [Solanum tuberosum]	2.3307	3.0382	1.0596	1.6426	1.6383	2.4127	11.1181	9.5296	10.0517	9.5171	8.9536	6.7249	-
Soltu.DM.04G002220	PREDICTED: uncharacterized protein LOC102591290 [Solanum tuberosum]	1.9739	2.0327	2.1492	1.5671	2.164	1.322	7.964	6.3512	4.5345	6.0831	4.1242	4.5814	-
Soltu.DM.04G002230	PREDICTED: uncharacterized protein LOC102590943 [Solanum tuberosum]	0	0	0	0	0	0.0514	0	0	0	0	0.0445	0.0839	-
Soltu.DM.04G002240	chaperone protein dnaJ 15-like [Solanum stenotomum]	11.2222	8.6417	8.7179	10.9909	7.0686	11.6777	39.2826	36.5318	37.2863	37.6732	32.5686	33.7089	-
Soltu.DM.04G002250	PREDICTED: probable receptor-like protein kinase At1g67000 isoform X1 [Solanum tuberosum]	0.0884	0.095	0.0629	0	0	0	0.5267	0.0283	0.1023	0.4218	0.117	0.0828	-
Soltu.DM.04G002260	PREDICTED: probable receptor-like protein kinase At5g39020 [Solanum tuberosum]	0.0428	0	0	0.0418	0	0.0983	0.1276	0.0411	0.0372	0.1635	0	0	-
Soltu.DM.04G002270	PREDICTED: probable serine/threonine-protein kinase At1g18390 [Solanum tuberosum]	0	0.0566	0.0562	0.103	0	0	0.4448	0.2022	0.1601	0.5783	0.2616	0.4193	-
Soltu.DM.04G002280	tropinone reductase 2, partial [Solanum stenotomum]	1.6248	1.0138	1.6771	3.0728	5.3119	2.8283	2.4465	2.9162	4.8693	5.1021	5.9851	5.9865	-
Soltu.DM.04G002290	PREDICTED: uncharacterized protein LOC102589280 [Solanum tuberosum]	1.6461	1.6509	1.6387	2.8952	2.4597	2.898	4.0326	3.053	5.0501	5.6556	5.4485	8.0139	-
Soltu.DM.04G002300	PREDICTED: uncharacterized protein LOC102588959 [Solanum tuberosum]	13.0046	10.5211	13.4958	13.7862	14.1897	12.4523	19.0491	19.3631	15.3021	18.1135	14.8077	13.5853	-
Soltu.DM.04G002310	uncharacterized protein LOC125813375 isoform X5 [Solanum verrucosum]	16.9896	15.0231	17.3107	16.6897	19.4588	18.0759	13.5529	15.161	10.1069	13.7198	11.3474	10.7842	-
Soltu.DM.04G002320	PREDICTED: transcription factor PIF5-like isoform X4 [Solanum tuberosum]	0.0676	0.218	0.7213	0.3965	0	0	4.5	1.1029	0.5285	1.0327	0.9401	1.7728	-
Soltu.DM.04G002330	receptor-like protein 9DC3 [Solanum verrucosum]	1.9993	1.0742	1.4216	2.1977	2.8413	1.4347	1.4065	1.9179	2.4592	3.2596	2.5643	1.4818	-
Soltu.DM.04G002340	PREDICTED: uncharacterized protein LOC102588090 isoform X1 [Solanum tuberosum]	23.4873	14.1165	23.8957	24.311	21.2718	19.9078	19.4387	21.9373	21.2764	24.2307	17.9418	16.6265	-
Soltu.DM.04G002350	PREDICTED: activating signal cointegrator 1 complex subunit 2 homolog [Solanum tuberosum]	20.3674	19.0983	22.8404	18.2779	17.8742	17.1402	57.2259	55.5591	47.777	50.3649	36.1776	39.3297	-
Soltu.DM.04G002360	PREDICTED: putative zinc finger protein At1g68190 isoform X2 [Solanum tuberosum]	7.5526	8.0309	5.2302	3.5435	3.1345	1.05	12.2143	12.2366	5.6951	12.0382	6.153	4.6647	-
Soltu.DM.04G002370	PREDICTED: putative late blight resistance protein homolog R1A-3 [Solanum tuberosum]	0.9752	0.8383	0.7697	0.6098	1.0833	0.739	1.414	2.1142	1.7273	1.4146	1.6655	1.6434	-
Soltu.DM.04G002380	PREDICTED: E3 ubiquitin-protein ligase RHA2A-like [Solanum tuberosum]	19.3356	22.8714	15.9735	24.0546	20.9415	21.6701	49.3577	68.733	82.071	57.0237	48.7884	42.1585	-
Soltu.DM.04G002390	PREDICTED: ATP-dependent RNA helicase DHX36-like isoform X1 [Solanum tuberosum]	2.0202	2.5549	2.3868	2.7028	2.0898	2.7656	2.9478	3.1902	4.0343	4.8349	3.9811	4.0155	-
Soltu.DM.04G002400	PREDICTED: uncharacterized protein LOC107063222 [Solanum tuberosum]	0	0	0	0	0	0	0	0	0.1068	0	0	0	-
Soltu.DM.04G002410	PREDICTED: CDP-diacylglycerol--serine O-phosphatidyltransferase 1-like [Solanum tuberosum]	6.6564	7.0509	8.6157	6.2263	7.6408	6.9354	8.2341	8.5443	6.4994	5.8779	4.1163	3.9254	-
Soltu.DM.04G002420(StDTX14)	PREDICTED: protein DETOXIFICATION 14-like [Solanum tuberosum]	0.8669	0.8414	0.9545	2.2134	1.1173	1.3165	38.1062	33.1856	25.9084	32.0008	31.629	39.4824	-
Soltu.DM.04G002430	hypothetical protein KY289_019518 [Solanum tuberosum]	3.2494	1.1174	2.0795	1.905	2.7866	1.7908	4.6472	3.4913	4.4013	3.9695	4.2591	5.4759	-
Soltu.DM.04G002440	PREDICTED: putative pentatricopeptide repeat-containing protein At1g12700, mitochondrial [Solanum tuberosum]	1.2598	1.4182	1.4397	1.0258	1.1984	1.412	3.5152	3.1076	2.1876	2.7481	2.2636	3.2294	-
Soltu.DM.04G002450(StDTX16)	PREDICTED: protein DETOXIFICATION 16-like isoform X2 [Solanum tuberosum]	0.4148	0.2026	0.2413	0.7738	0.2572	0.2165	1.6479	1.4108	3.5034	2.1233	3.37	2.8243	Y
Soltu.DM.04G002460	PREDICTED: ATP synthase subunit beta, mitochondrial [Solanum tuberosum]	18.8891	28.0205	14.0033	17.0115	10.7966	14.5675	37.4421	41.5671	44.5835	38.1837	53.0483	57.8867	-
Soltu.DM.04G002470	PREDICTED: ALG-2 interacting protein X-like [Solanum tuberosum]	27.3453	17.9753	27.4186	29.1877	31.9873	35.904	32.4641	38.9063	35.6438	38.4129	32.8819	32.8882	-
Soltu.DM.04G002480	hypothetical protein KY290_023199 [Solanum tuberosum]	0	0.2102	0.3478	0.4142	0.1907	0.2246	0	0	0.0283	0	0.0648	0	-
Soltu.DM.04G002490	PREDICTED: uncharacterized protein LOC102583797 [Solanum tuberosum]	13.3534	14.7883	12.8621	20.437	10.6891	10.4819	95.405	62.6771	34.6052	49.0255	25.7073	25.5136	-
Soltu.DM.04G002500	hypothetical protein KY284_019297 [Solanum tuberosum]	0	0	0	0	0	0	0.0986	0	0.6893	0	0	0.0929	-
Soltu.DM.04G002510	PREDICTED: WAT1-related protein At3g30340-like [Solanum tuberosum]	0	0	0	0	0	0	0.0237	0	0.1243	0.3187	0.1184	0.1117	-
Soltu.DM.04G002520(StPIT1)	uncharacterized protein LOC125857206 isoform X1 [Solanum stenotomum]	1.0229	0.79	0.7842	1.3118	0.8099	0.5872	2.7302	3.4344	4.2187	4.2099	5.6181	5.7459	Y
Soltu.DM.04G002530	PREDICTED: sulfhydryl oxidase 2 isoform X1 [Solanum tuberosum]	18.7659	15.9197	16.9093	19.1281	20.7798	17.4171	28.195	28.813	27.8817	27.8431	23.9902	26.4837	-
Soltu.DM.04G002540	PREDICTED: probable ribose-5-phosphate isomerase 2 [Solanum tuberosum]	0.6968	1.3192	1.0617	1.4265	1.0024	0.9905	6.5248	4.0743	5.6179	5.985	5.8317	5.809	-
Soltu.DM.04G002550	hypothetical protein KY289_019530 [Solanum tuberosum]	2.8937	3.1095	2.8362	1.3755	2.2102	3.951	6.9906	7.7276	6.2473	6.1951	2.7957	3.2949	-
Soltu.DM.04G002560(StUGT72)	PREDICTED: zeatin O-glucosyltransferase-like [Solanum tuberosum]	2.4312	1.4929	2.7043	3.8009	4.2984	2.5522	11.1761	7.1301	17.6414	18.5954	31.039	38.1419	-
Soltu.DM.04G002570	PREDICTED: zeatin O-glucosyltransferase-like [Solanum tuberosum]	0	0	0	0	0	0	0.0386	0	0	0	0	0	-
Soltu.DM.04G002580	PREDICTED: heavy metal-associated isoprenylated plant protein 26-like [Solanum tuberosum]	121.438	117.514	149.137	149.189	175.901	117.076	245.987	211.606	209.627	278.415	175.536	147.277	-
Soltu.DM.04G002590	hypothetical protein KY285_022034 [Solanum tuberosum]	24.6231	25.174	28.35	27.7772	26.6699	28.9575	67.7761	73.8609	53.1412	68.1379	56.0244	56.9443	-
Soltu.DM.04G002600(unknown)	uncharacterized protein LOC125827306 [Solanum verrucosum]	0.1821	0	0.4854	0.6226	1.2862	1.0451	0.1808	0.1746	0.3161	0.2606	0.3164	0.4261	-
Soltu.DM.04G002610	hypothetical protein H5410_019600 [Solanum commersonii]	6.1988	21.1414	15.8104	8.9537	9.7176	19.1854	32.3877	29.9911	31.1229	31.8945	26.7618	29.774	-
Soltu.DM.04G002620	hypothetical protein H5410_019599 [Solanum commersonii]	0.2886	0.4652	0.077	0.423	0	0	0.2866	0.1384	0.4385	0.2066	0.0716	0.0676	-
Soltu.DM.04G002630	PREDICTED: U-box domain-containing protein 11-like [Solanum tuberosum]	19.912	8.96	15.3322	18.268	19.7215	21.7151	10.9553	11.7068	16.3084	17.4698	19.2114	17.1173	-
Soltu.DM.04G002640	PREDICTED: putative 1-phosphatidylinositol-3-phosphate 5-kinase FAB1C [Solanum tuberosum]	3.3679	1.3876	2.2919	3.8661	4.6108	3.1907	2.2572	3.0326	5.2384	4.555	5.2932	6.5865	-
Soltu.DM.04G002650(unknown)	PREDICTED: uncharacterized protein LOC102580128 [Solanum tuberosum]	1.4248	1.3509	1.1621	1.2284	0.9393	1.251	16.1066	19.2962	14.4449	15.6775	12.2753	13.967	-
Soltu.DM.04G002660	PREDICTED: cytokinesis protein sepA-like [Solanum tuberosum]	2.8498	0.971	0.5931	1.3583	1.4902	0.9577	2.8303	1.5336	4.8281	4.0465	5.5905	2.7982	-
Soltu.DM.04G002670	PREDICTED: MLP-like protein 34 [Solanum tuberosum]	0	0.161	0.0799	0	0	0	0	0	0	0	0	0	-
Soltu.DM.04G002680	hypothetical protein KY289_019537 [Solanum tuberosum]	2.1393	0.2299	0.9127	1.1845	0.5559	1.3919	0.9915	0.8893	2.1671	1.9736	3.3989	2.2032	-
Soltu.DM.04G002690	PREDICTED: auxin efflux carrier component 3-like [Solanum tuberosum]	0.0624	0.2457	0.0222	0.0812	0.0405	0.0239	0.4129	0.5384	0.0902	0.2381	0.4747	0.4087	-
Soltu.DM.04G002700	hypothetical protein KY285_022574 [Solanum tuberosum]	3.5447	3.4038	4.8265	4.2005	2.9398	6.0615	8.7636	8.899	7.5306	7.9175	7.5638	5.1544	-
Soltu.DM.04G002710	PREDICTED: mitogen-activated protein kinase 9-like [Solanum tuberosum]	18.7504	20.8556	11.3301	14.0287	12.1864	10.316	51.1382	41.0108	42.2354	38.4188	31.0967	28.3593	-
Soltu.DM.04G002720(StHMGA)	PREDICTED: uncharacterized protein LOC102606022 [Solanum tuberosum]	0.1522	0.1908	0.1624	0.1487	0.0247	0.2913	1.7387	1.6307	1.2777	1.5739	1.5368	2.1853	-
Soltu.DM.04G002730	PREDICTED: uncharacterized protein LOC102605688 [Solanum tuberosum]	7.849	7.5868	6.0084	5.9813	8.7101	7.7614	18.5371	21.3638	29.9011	23.4044	18.6828	17.5798	-
Soltu.DM.04G002740(StMLP31)	PREDICTED: kirola-like [Solanum tuberosum]	0.7722	0.5808	0.3295	0.3773	0.5268	2.4825	1.7639	2.0001	10.7275	5.1587	8.8179	8.8922	-
Soltu.DM.04G002750	hypothetical protein R3W88_019998 [Solanum pinnatisectum]	-	-	-	-	-	-	-	-	-	-	-	-	-
Soltu.DM.04G002760	PREDICTED: kirola-like [Solanum tuberosum]	134.995	89.0177	171.046	351.264	290.647	311.921	246.019	278.24	354.613	556.572	654.862	543.971	-
Soltu.DM.04G002770(StMLP32)	PREDICTED: kirola-like [Solanum tuberosum]	0.1394	0.3744	0.0743	1.6341	0.8828	1.9202	0.6921	0.4011	3.2672	1.1971	6.5734	1.9572	-
Soltu.DM.04G002780	hypothetical protein H5410_019622 [Solanum commersonii]	-	-	-	-	-	-	-	-	-	-	-	-	-
Soltu.DM.04G002790	PREDICTED: kirola-like [Solanum tuberosum]	155.87	54.6819	191.57	350.659	256.325	256.42	365.902	327.647	630.715	797.686	1134.28	822.75	-
Soltu.DM.04G002800(StMLP35)	PREDICTED: kirola-like [Solanum tuberosum]	13.0095	3.2452	10.8199	19.5972	11.6212	17.8709	17.381	18.6457	62.3276	63.0399	92.6562	73.6582	Y
Soltu.DM.04G002810	PREDICTED: kirola-like [Solanum tuberosum]	0	0	0.0635	0.1744	0.2899	0.1366	0.8273	0.3425	0.775	0.8518	1.0044	1.7826	-
Soltu.DM.04G002820	hypothetical protein KY284_019320 [Solanum tuberosum]	-	-	-	-	-	-	-	-	-	-	-	-	-
Soltu.DM.04G002830	hypothetical protein KY284_034561 [Solanum tuberosum]	-	-	-	-	-	-	-	-	-	-	-	-	-
Soltu.DM.04G002840	hypothetical protein KY289_023214 [Solanum tuberosum]	-	-	-	-	-	-	-	-	-	-	-	-	-
Soltu.DM.04G002850	PREDICTED: kirola-like [Solanum tuberosum]	37.724	14.6622	55.2892	117.313	83.8871	86.7023	80.1126	56.9777	143.851	190.226	288.445	218.043	-
Soltu.DM.04G002860(StMLP34)	kirola-like [Solanum verrucosum]	23.3422	11.8613	23.4719	47.1957	34.3257	34.5498	292.153	229.587	381.106	466.005	489.601	445.426	Y
Soltu.DM.04G002870(StMLP33)	PREDICTED: kirola-like [Solanum tuberosum]	0.2879	0.0619	0.0614	0.0563	0	0	0.1144	0.0552	0	0.1099	1.0862	1.8326	-
Soltu.DM.04G002880	PREDICTED: kirola-like [Solanum tuberosum]	0	0	0.0789	0	0	0	0	0	0	0	0	0	-
Soltu.DM.04G002890	PREDICTED: kirola-like [Solanum tuberosum]	0.0805	0	0	0	0	0	0	0	0	0	0	0	-
Soltu.DM.04G002900	PREDICTED: kirola-like [Solanum tuberosum]	0.0823	0	0.0878	0	0	0	0	0	0	0	0	0	-
Soltu.DM.04G002910	PREDICTED: MLP-like protein 43 [Solanum tuberosum]	0	0	0	0	0	0	0.1386	0.1339	0.0606	0	0	0	-
Soltu.DM.04G002920	hypothetical protein H5410_042361, partial [Solanum commersonii]	-	-	-	-	-	-	-	-	-	-	-	-	-
Soltu.DM.04G002930	PREDICTED: kirola-like [Solanum tuberosum]	166.986	109.199	162.585	221.598	194.714	224.907	420.553	310.183	413.488	405.221	283.321	232.225	-
Soltu.DM.04G002940(StCAR7)	PREDICTED: protein C2-DOMAIN ABA-RELATED 7-like [Solanum tuberosum]	6.9411	1.374	2.7275	5.1164	6.052	6.5014	0.4838	0.1752	3.3305	1.5689	2.3579	1.0831	-
Soltu.DM.04G002950(unknown)	PREDICTED: periaxin-like [Solanum tuberosum]	102.635	18.0731	37.917	43.6374	42.3411	50.2521	20.5636	30.069	105.487	56.2413	61.8691	33.6995	Y
Soltu.DM.04G002960	hypothetical protein MTR67_032259 [Solanum verrucosum]	-	-	-	-	-	-	-	-	-	-	-	-	-
Soltu.DM.04G002970	hypothetical protein MTR67_016313 [Solanum verrucosum]	-	-	-	-	-	-	-	-	-	-	-	-	-
Soltu.DM.04G002980	hypothetical protein H5410_022526 [Solanum commersonii]	77.1444	53.8167	85.1989	100.544	76.8074	75.4513	180.838	176.593	237.695	204.628	187.898	139.365	-
Soltu.DM.04G002990	PREDICTED: protein C2-DOMAIN ABA-RELATED 7-like [Solanum tuberosum]	2.1946	0.4965	1.6016	2.5958	2.3637	2.5197	0.3441	0.4432	2.8081	0.9921	2.0645	1.1895	-
Soltu.DM.04G003000	hypothetical protein KY290_007889 [Solanum tuberosum]	0	0	0	0.0845	0	0	0	0	0	0	0	0	-
Soltu.DM.04G003010	hypothetical protein KY285_031181 [Solanum tuberosum]	-	-	-	-	-	-	-	-	-	-	-	-	-
Soltu.DM.04G003020	uncharacterized protein LOC129903778 [Solanum dulcamara]	-	-	-	-	-	-	-	-	-	-	-	-	-
Soltu.DM.04G003030	hypothetical protein H5410_019638, partial [Solanum commersonii]	-	-	-	-	-	-	-	-	-	-	-	-	-
Soltu.DM.04G003040	PREDICTED: kirola-like [Solanum tuberosum]	0	0	0	0	0	0	0	0	0	0	0	0	-
Soltu.DM.04G003050	hypothetical protein KY284_030290 [Solanum tuberosum]	-	-	-	-	-	-	-	-	-	-	-	-	-
Soltu.DM.04G003060	hypothetical protein H5410_022522 [Solanum commersonii]	0.643	0	2.4006	1.4137	0.3133	0.5537	0	0	0.1396	0	0.1596	0	-
Soltu.DM.04G003070	PREDICTED: periaxin-like [Solanum tuberosum]	3.4749	1.7425	0.7413	3.3953	0.903	4.433	1.3804	6.6669	28.2938	10.6859	12.4217	10.2658	-
Soltu.DM.04G003080	hypothetical protein H5410_022526 [Solanum commersonii]	8.073	5.4998	10.9743	14.4874	9.5639	12.2375	23.6338	19.7406	26.1594	29.9622	18.1282	22.7729	-
Soltu.DM.04G003090	PREDICTED: protein C2-DOMAIN ABA-RELATED 7-like [Solanum tuberosum]	0.1346	0.0723	0.0718	0	0.1967	0.0773	0.0668	0	0.0584	0	0.3341	0	-
Soltu.DM.04G003100	hypothetical protein H5410_022527 [Solanum commersonii]	0.8886	0	0.5923	0.6512	0.3247	0.2551	0.5516	0.4262	4.2433	1.6961	0.9926	1.7678	-
Soltu.DM.04G003110	PREDICTED: kirola-like [Solanum tuberosum]	0.348	0.187	0	0.51	0.0848	0	0	0	0	0	0	0	-
Soltu.DM.04G003120	PREDICTED: probable cytochrome c biosynthesis protein [Nicotiana tabacum]	0.2014	0.2164	0.6444	1.3775	1.5701	0.4625	0.4	0	0.1749	0	0.2	0.3771	-
Soltu.DM.04G003130	hypothetical protein H5410_022522 [Solanum commersonii]	0	0	0	0	0	0	0	0	0	0	0	0	-
Soltu.DM.04G003140(unknown)	PREDICTED: periaxin-like [Solanum tuberosum]	41.1587	4.2907	13.2682	20.1833	14.5918	22.2175	3.1268	4.2725	28.4024	6.7422	16.546	7.0453	-
Soltu.DM.04G003150	PREDICTED: kirola-like [Solanum tuberosum]	0.2323	0	0.0826	0.227	0.0755	0.2667	0.3845	0.5943	1.8154	1.3303	1.9992	0.5075	-
Soltu.DM.04G003160	PREDICTED: kirola-like [Solanum tuberosum]	0.7363	0	0	0.0799	0.1595	0.2818	0.0813	0.0785	0.4973	0	0.6499	0.2298	-
Soltu.DM.04G003170	PREDICTED: kirola-like [Solanum tuberosum]	61.6496	7.932	22.8053	26.2143	28.3766	35.6545	19.5665	29.0086	114.305	52.2287	69.0514	40.6547	-
Soltu.DM.04G003180	PREDICTED: kirola-like [Solanum tuberosum]	0.5331	0.1637	0.1624	0.4464	0.2968	0.3497	0	0.0731	0.1322	0	0	0.1426	-
Soltu.DM.04G003190	kirola-like [Solanum stenotomum]	0.0841	0	0	0.0821	0	0	0	0.4032	0	0	0	0	-
Soltu.DM.04G003200	hypothetical protein H5410_019659 [Solanum commersonii]	0	0	0.3634	0	0	0.0489	0.0846	0	0.074	0.2032	0.1692	0.1595	-
Soltu.DM.04G003210(StMLP31)	PREDICTED: kirola-like [Solanum tuberosum]	0.1729	0	0	0.1126	0.337	0.1323	0	0.0553	2.0016	1.21	3.6053	0.8633	-
Soltu.DM.04G003220	PREDICTED: fibronectin-binding protein A-like [Solanum tuberosum]	38.638	5.2335	8.0806	13.1132	13.1836	11.6808	14.8334	17.9617	81.7551	37.5978	62.1169	39.1119	-
Soltu.DM.04G003230	PREDICTED: uncharacterized protein LOC102584968 [Solanum tuberosum]	8.3998	5.6071	5.0226	6.964	6.9453	8.3291	25.6589	16.9705	21.6587	16.6403	20.3464	16.0855	-
Soltu.DM.04G003240	hypothetical protein H5410_019680 [Solanum commersonii]	2.2732	2.8153	1.8904	2.7106	1.0513	1.6368	11.3264	8.9814	8.0622	9.3765	7.116	7.8996	-
Soltu.DM.04G003250	PREDICTED: putative clathrin assembly protein At2g01600 [Solanum tuberosum]	19.4889	18.5285	12.502	14.745	13.5428	16.5471	52.327	53.102	45.4217	43.4286	45.4873	48.3415	-
Soltu.DM.04G003260	PREDICTED: myosin-binding protein 2 isoform X1 [Solanum tuberosum]	2.2909	2.6094	1.4986	1.6863	1.5329	2.6127	11.3759	12.8048	10.2105	10.2465	10.1909	11.7961	-
Soltu.DM.04G003270	PREDICTED: putative receptor-like protein kinase At4g00960 [Solanum tuberosum]	17.7215	14.5482	11.5934	12.476	12.9789	14.3755	29.3791	23.0981	23.5103	24.6076	16.6679	15.8698	-
Soltu.DM.04G003280	PREDICTED: HMG-Y-related protein A-like [Solanum tuberosum]	6.3917	19.1376	3.5079	4.8507	3.9307	3.5624	11.5248	8.9889	10.291	12.1407	13.248	9.2955	-
Soltu.DM.04G003290(StPCR2)	PREDICTED: protein PLANT CADMIUM RESISTANCE 2-like [Solanum tuberosum]	0.2474	4.3861	1.781	0.7856	0.4219	0.4971	11.1788	9.5519	6.1753	7.555	3.8075	4.5742	-
Soltu.DM.04G003300	PREDICTED: glucan endo-1,3-beta-glucosidase 3-like [Solanum tuberosum]	1.719	0.9946	1.0155	1.6279	0.9793	0.7895	3.9134	4.2113	4.776	4.8459	6.3549	6.6849	-
Soltu.DM.04G003310	hypothetical protein AABB24_007177, partial [Solanum stoloniferum]	-	-	-	-	-	-	-	-	-	-	-	-	-
Soltu.DM.04G003320	PREDICTED: cytochrome P450 82C4-like [Solanum tuberosum]	3.5382	4.893	4.2661	4.3891	3.0582	2.8613	11.1225	11.1566	8.1744	10.8643	9.3791	10.4272	-
Soltu.DM.04G003330(StPDLP6)	PREDICTED: cysteine-rich repeat secretory protein 12-like [Solanum tuberosum]	2.6037	1.2124	4.721	2.4169	1.3109	2.242	0.4741	0.3747	1.3941	0.5798	0.3447	0.2844	-
Soltu.DM.04G003340(StPXG4)	PREDICTED: probable peroxygenase 5 [Solanum tuberosum]	0.9196	0.4681	1.0841	0.3783	0.283	0.5001	16.487	12.0714	53.9988	37.5985	33.4485	33.2586	Y
Soltu.DM.04G003350	ubiquitin-conjugating enzyme E2 variant 1B-like [Solanum lycopersicum]	208.198	192.897	276.821	301.978	307.049	300.861	276.299	278.456	274.169	324.716	330.051	334.1	-
Soltu.DM.04G003360	PREDICTED: 1-aminocyclopropane-1-carboxylate oxidase homolog 4-like [Solanum tuberosum]	111.301	70.1336	129.391	153.733	174.792	201.234	110.852	125.524	146.121	151.585	142.14	122.984	-
Soltu.DM.04G003370	PREDICTED: probable calcium-binding protein CML25 [Solanum tuberosum]	0	0	0	0.1837	0	0	0	0	0	0	0	0	-
Soltu.DM.04G003380	PREDICTED: protein VAC14 homolog isoform X2 [Solanum tuberosum]	8.2686	8.1735	6.8149	6.995	6.2089	6.1852	11.0381	12.7393	12.0742	11.3074	11.8003	12.6841	-
Soltu.DM.04G003390	PREDICTED: LOW QUALITY PROTEIN: cleavage and polyadenylation specificity factor subunit 3-II [Solanum tuberosum]	19.2219	12.8892	24.9986	24.2742	23.1333	31.952	16.2741	22.3634	18.6505	23.5655	18.2396	19.7578	-
Soltu.DM.04G003400	hypothetical protein KY285_022038 [Solanum tuberosum]	1.6328	2.3956	2.6793	2.3011	1.4993	1.5502	5.9562	5.7833	3.7078	4.9745	5.2069	5.4384	-

## Sheet: Table S9
Table S9. Differently expressed transcription factors in the cluster 8.
Accession	Gene name	Correlation with StPXG4	P-value	Clustered group	Transcription factor family name
Soltu.DM.07G022090	StWRKY71	0.968038	2.48952e-07	8	WRKY
Soltu.DM.09G020830	StWRKY21	0.965886	3.43606e-07	8	WRKY
Soltu.DM.02G028310	StWRKY15	0.95112	2.02395e-06	8	WRKY
Soltu.DM.12G021270	StWRKY20	0.886753	0.000120949	8	WRKY
Soltu.DM.12G011090	StWRKY40	0.469959	0.123156	8	WRKY
Soltu.DM.02G022590	StWOX13	0.967969	2.51635e-07	8	WOX
Soltu.DM.07G024130	StSPL3	0.934312	8.62018e-06	8	SBP
Soltu.DM.03G028990	StSPL6	0.932165	1.00873e-05	8	SBP
Soltu.DM.11G018420	StNLP8	0.95223	1.80778e-06	8	RK
Soltu.DM.11G018430	StNLP7	0.908456	4.3346e-05	8	RK
Soltu.DM.10G021510	StPLATZ11	0.924893	1.65764e-05	8	PLATZ
Soltu.DM.09G024410	StOFP12	0.915033	3.01987e-05	8	OFP
Soltu.DM.08G028250	StMYB103	0.955329	1.29952e-06	8	MYB
Soltu.DM.07G028550	StMYB58	0.940572	5.2807e-06	8	MYB
Soltu.DM.01G024670	StMYB12	0.85531	0.000389707	8	MYB
Soltu.DM.03G019140	StMYB52	0.647333	0.0228687	8	MYB
Soltu.DM.06G006730	StMYB36	0.422357	0.171388	8	MYB
Soltu.DM.02G012450	StLBD4	0.818719	0.00112741	8	LOB
Soltu.DM.06G028080	StHSFA1B	0.846496	0.000515684	8	HSF
Soltu.DM.11G003380	StATHB5	0.975371	6.84775e-08	8	HD-ZIP
Soltu.DM.05G006190	StATHB13	0.97099	1.54139e-07	8	HD-ZIP
Soltu.DM.04G030250	StHB17	0.96316	5.02305e-07	8	HD-ZIP
Soltu.DM.05G021250	StHB16	0.93414	8.73149e-06	8	HD-ZIP
Soltu.DM.04G032220	StGRF1	0.963863	4.56749e-07	8	GRF
Soltu.DM.01G031590	StLOM3	0.960658	6.94777e-07	8	GRAS
Soltu.DM.01G039950	StGAT17	0.868062	0.000251261	8	GATA
Soltu.DM.06G018400	StPRR2	0.931669	1.04528e-05	8	G2-like
Soltu.DM.06G018850	StKAN2	0.874601	0.00019712	8	G2-like
Soltu.DM.06G003930	StPCL1	0.596118	0.040789	8	G2-like
Soltu.DM.05G003020	StERF118	0.945046	3.59777e-06	8	ERF
Soltu.DM.06G024390	StADAP	0.91552	2.93671e-05	8	ERF
Soltu.DM.01G031210	StEFR34	0.470775	0.122417	8	ERF
Soltu.DM.06G025370	StDOF54	0.951682	1.91207e-06	8	Dof
Soltu.DM.07G014960	StBBX8	0.966229	3.26886e-07	8	CO-like
Soltu.DM.09G023150	StIDD8	0.921488	2.05697e-05	8	C2H2
Soltu.DM.03G031230	StZFP1	0.523545	0.0806536	8	C2H2
Soltu.DM.12G002380	StBHLH3	0.974842	7.60874e-08	8	bHLH
Soltu.DM.03G016330	StbHLH120	0.971576	1.39319e-07	8	bHLH
Soltu.DM.06G025350	StBIM1	0.967273	2.79845e-07	8	bHLH
Soltu.DM.07G006830	StBHLH35	0.965235	3.77267e-07	8	bHLH
Soltu.DM.01G045770	StbHLH25	0.896607	7.80465e-05	8	bHLH
Soltu.DM.06G033480	StbHLH62	0.876523	0.000183081	8	bHLH
Soltu.DM.07G020650	StBHLH30	0.81124	0.00136159	8	bHLH
Soltu.DM.10G028420	StSQS2	0.810656	0.00138135	8	bHLH
Soltu.DM.07G023350	StbHLH126	0.7079	0.00999804	8	bHLH
Soltu.DM.02G029880	StSAW1	0.976691	5.21096e-08	8	BELL-like
Soltu.DM.05G010540	StARR11	0.778169	0.00287519	8	ARR
Soltu.DM.07G014330	StARF8	0.947432	2.89362e-06	8	ARF
Soltu.DM.08G029550	StARF9	0.933771	8.97293e-06	8	ARF
Soltu.DM.03G005770	StAP2	0.886638	0.00012154	8	AP2

## Sheet: Table S10
Table S10. Potential cis-acting regulatory elements within the StPXG4 promoter.
Cis-element	Sequence	Position(bp)	Strand	Function
ABRE	ACGTG	68	+	cis-acting element involved in the abscisic acid responsiveness
ABRE	CACGTG	1374	-	cis-acting element involved in the abscisic acid responsiveness
ABRE	ACGTG	1375	+	cis-acting element involved in the abscisic acid responsiveness
ABRE	TACGTG	67	+	cis-acting element involved in the abscisic acid responsiveness
ABRE	CACGTA	67	-	cis-acting element involved in the abscisic acid responsiveness
ARE	AAACCA	488	-	cis-acting regulatory element essential for the anaerobic induction
as-1	TGACG	798	+	-
Box 4	ATTAAT	225	+	part of a conserved DNA module involved in light responsiveness
Box 4	ATTAAT	566	+	part of a conserved DNA module involved in light responsiveness
Box 4	ATTAAT	742	+	part of a conserved DNA module involved in light responsiveness
Box 4	ATTAAT	777	+	part of a conserved DNA module involved in light responsiveness
Box 4	ATTAAT	786	+	part of a conserved DNA module involved in light responsiveness
Box 4	ATTAAT	1106	-	part of a conserved DNA module involved in light responsiveness
Box 4	ATTAAT	1730	-	part of a conserved DNA module involved in light responsiveness
CAAT-box	CAAT	24	+	common cis-acting element in promoter and enhancer regions
CAAT-box	CAAT	89	+	common cis-acting element in promoter and enhancer regions
CAAT-box	CCAAT	105	-	common cis-acting element in promoter and enhancer regions
CAAT-box	CAAT	191	+	common cis-acting element in promoter and enhancer regions
CAAT-box	CAAAT	206	+	common cis-acting element in promoter and enhancer regions
CAAT-box	CAAT	215	-	common cis-acting element in promoter and enhancer regions
CAAT-box	CAAT	483	-	common cis-acting element in promoter and enhancer regions
CAAT-box	CCAAT	626	+	common cis-acting element in promoter and enhancer regions
CAAT-box	CAAT	627	+	common cis-acting element in promoter and enhancer regions
CAAT-box	CAAT	719	-	common cis-acting element in promoter and enhancer regions
CAAT-box	CAAAT	759	-	common cis-acting element in promoter and enhancer regions
CAAT-box	CAAAT	781	-	common cis-acting element in promoter and enhancer regions
CAAT-box	CAAAT	790	-	common cis-acting element in promoter and enhancer regions
CAAT-box	CAAT	796	-	common cis-acting element in promoter and enhancer regions
CAAT-box	CAAT	807	+	common cis-acting element in promoter and enhancer regions
CAAT-box	CAAT	831	-	common cis-acting element in promoter and enhancer regions
CAAT-box	CAAAT	859	+	common cis-acting element in promoter and enhancer regions
CAAT-box	CAAT	862	-	common cis-acting element in promoter and enhancer regions
CAAT-box	CAAT	949	+	common cis-acting element in promoter and enhancer regions
CAAT-box	CAAT	1007	+	common cis-acting element in promoter and enhancer regions
CAAT-box	CAAAT	1038	-	common cis-acting element in promoter and enhancer regions
CAAT-box	CAAT	1070	+	common cis-acting element in promoter and enhancer regions
CAAT-box	CAAT	1166	-	common cis-acting element in promoter and enhancer regions
CAAT-box	CAAAT	1206	-	common cis-acting element in promoter and enhancer regions
CAAT-box	CAAAT	1235	+	common cis-acting element in promoter and enhancer regions
CAAT-box	CCAAT	1251	-	common cis-acting element in promoter and enhancer regions
CAAT-box	CAAAT	1301	-	common cis-acting element in promoter and enhancer regions
CAAT-box	CAAT	1331	+	common cis-acting element in promoter and enhancer regions
CAAT-box	CAAAT	1419	-	common cis-acting element in promoter and enhancer regions
CAAT-box	CAAT	1517	-	common cis-acting element in promoter and enhancer regions
CAAT-box	CAAAT	1522	+	common cis-acting element in promoter and enhancer regions
CAAT-box	CAAAT	1541	+	common cis-acting element in promoter and enhancer regions
CAAT-box	CAAT	1544	-	common cis-acting element in promoter and enhancer regions
CAAT-box	CAAAT	1551	+	common cis-acting element in promoter and enhancer regions
CAAT-box	CAAAT	1570	+	common cis-acting element in promoter and enhancer regions
CAAT-box	CAAT	1608	+	common cis-acting element in promoter and enhancer regions
CAAT-box	CAAT	1623	-	common cis-acting element in promoter and enhancer regions
CAAT-box	CAAT	1635	+	common cis-acting element in promoter and enhancer regions
CAAT-box	CAAT	1773	-	common cis-acting element in promoter and enhancer regions
CAAT-box	CAAT	1797	-	common cis-acting element in promoter and enhancer regions
CAAT-box	CAAT	1874	+	common cis-acting element in promoter and enhancer regions
CAAT-box	CAAAT	1889	-	common cis-acting element in promoter and enhancer regions
ERE	ATTTCATA	767	-	-
ERE	ATTTCATA	1777	+	-
GA-motif	ATAGATAA	1713	+	part of a light responsive element
GATA-motif	AAGGATAAGG	383	+	part of a light responsive element
GATA-motif	AAGGATAAGG	541	+	part of a light responsive element
GATA-motif	AAGGATAAGG	1733	+	part of a light responsive element
G-box	CACGTGAAA	1371	-	cis-acting regulatory element involved in light responsiveness
G-box	CACGTG	1374	-	cis-acting regulatory element involved in light responsiveness
G-box	TACGTG	67	+	cis-acting regulatory element involved in light responsiveness
GT1-motif	GGTTAAT	752	-	light responsive element
GT1-motif	GGTTAA	753	-	light responsive element
I-box	ATGATAAGGTC	651	-	part of a light responsive element
I-box	GATAAGGGT	1736	+	part of a light responsive element
LAMP-element	CTTTATCA	653	+	part of a light responsive element
LTR	CCGAAA	1392	+	cis-acting element involved in low-temperature responsiveness
MeJA-responsive element	CGTCA	798	-	cis-acting regulatory element involved in the MeJA-responsiveness
MeJA-responsive element	TGACG	798	+	cis-acting regulatory element involved in the MeJA-responsiveness
Myb-binding site	CAACAG	529	+	-
Myb-binding site	CAACCA	619	+	-
Myb-binding site	TAACCA	754	+	-
MYC	CATGTG	273	-	-
MYC	CATGTG	310	-	-
MYC	CATGTG	693	+	-
MYC	CATTTG	758	+	-
MYC	CATTTG	1418	+	-
P-box	CCTTTTG	555	+	gibberellin-responsive element
TATA-box	TATATA	100	+	core promoter element around -24 of transcription start
TATA-box	TATATA	364	+	core promoter element around -25 of transcription start
TATA-box	TATATA	366	+	core promoter element around -26 of transcription start
TATA-box	TATATA	1968	-	core promoter element around -27 of transcription start
TATA-box	TATATA	1970	-	core promoter element around -28 of transcription start
TATA-box	TATAAAAT	242	-	core promoter element around -29 of transcription start
TATA-box	ATTATA	10	+	core promoter element around -30 of transcription start
TATA-box	TATAA	11	-	core promoter element around -30 of transcription start
TATA-box	TATA	12	+	core promoter element around -30 of transcription start
TATA-box	TATTTAAA	39	+	core promoter element around -30 of transcription start
TATA-box	TATTTAAA	61	-	core promoter element around -30 of transcription start
TATA-box	ATATAT	77	+	core promoter element around -30 of transcription start
TATA-box	TATA	78	+	core promoter element around -30 of transcription start
TATA-box	ATATAT	99	+	core promoter element around -30 of transcription start
TATA-box	TATATA	100	+	core promoter element around -30 of transcription start
TATA-box	ATATAT	101	+	core promoter element around -30 of transcription start
TATA-box	TATA	102	+	core promoter element around -30 of transcription start
TATA-box	TACAAAA	142	+	core promoter element around -30 of transcription start
TATA-box	TATA	183	+	core promoter element around -30 of transcription start
TATA-box	TATAA	238	-	core promoter element around -30 of transcription start
TATA-box	TATA	239	+	core promoter element around -30 of transcription start
TATA-box	TATAAAA	243	-	core promoter element around -30 of transcription start
TATA-box	TATAAA	244	-	core promoter element around -30 of transcription start
TATA-box	TATAA	245	-	core promoter element around -30 of transcription start
TATA-box	TATA	246	+	core promoter element around -30 of transcription start
TATA-box	ATATAA	290	+	core promoter element around -30 of transcription start
TATA-box	TATA	291	+	core promoter element around -30 of transcription start
TATA-box	TATA	319	+	core promoter element around -30 of transcription start
TATA-box	ATATAT	363	+	core promoter element around -30 of transcription start
TATA-box	TATATA	364	+	core promoter element around -30 of transcription start
TATA-box	ATATAT	365	+	core promoter element around -30 of transcription start
TATA-box	TATATA	366	+	core promoter element around -30 of transcription start
TATA-box	ATATAA	367	+	core promoter element around -30 of transcription start
TATA-box	TATA	368	+	core promoter element around -30 of transcription start
TATA-box	TATAAAA	426	-	core promoter element around -30 of transcription start
TATA-box	TATAAA	427	-	core promoter element around -30 of transcription start
TATA-box	TATAA	428	-	core promoter element around -30 of transcription start
TATA-box	TATA	429	+	core promoter element around -30 of transcription start
TATA-box	TATAAAT	500	-	core promoter element around -30 of transcription start
TATA-box	TATAAA	501	-	core promoter element around -30 of transcription start
TATA-box	TATAA	502	-	core promoter element around -30 of transcription start
TATA-box	TATA	503	+	core promoter element around -30 of transcription start
TATA-box	TACATAAA	505	+	core promoter element around -30 of transcription start
TATA-box	TAAAGATT	509	+	core promoter element around -30 of transcription start
TATA-box	TATAAAA	535	-	core promoter element around -30 of transcription start
TATA-box	TATAAA	536	-	core promoter element around -30 of transcription start
TATA-box	TATAA	537	-	core promoter element around -30 of transcription start
TATA-box	TATA	538	+	core promoter element around -30 of transcription start
TATA-box	TATA	1174	-	core promoter element around -30 of transcription start
TATA-box	TACAAAA	1444	+	core promoter element around -30 of transcription start
TATA-box	ATTATA	1648	+	core promoter element around -30 of transcription start
TATA-box	TATAA	1649	-	core promoter element around -30 of transcription start
TATA-box	TATA	1650	-	core promoter element around -30 of transcription start
TATA-box	TATA	1673	-	core promoter element around -30 of transcription start
TATA-box	ATATAA	1688	+	core promoter element around -30 of transcription start
TATA-box	TATA	1689	-	core promoter element around -30 of transcription start
TATA-box	TATA	1819	-	core promoter element around -30 of transcription start
TATA-box	TATA	1833	-	core promoter element around -30 of transcription start
TATA-box	ATATAA	1876	+	core promoter element around -30 of transcription start
TATA-box	TATA	1877	-	core promoter element around -30 of transcription start
TATA-box	ATTATA	1966	+	core promoter element around -30 of transcription start
TATA-box	TATATAA	1967	-	core promoter element around -30 of transcription start
TATA-box	TATATA	1968	-	core promoter element around -30 of transcription start
TATA-box	ATATAT	1969	-	core promoter element around -30 of transcription start
TATA-box	TATATA	1970	-	core promoter element around -30 of transcription start
TATA-box	TATA	1972	-	core promoter element around -30 of transcription start
TATA-box	TATA	1977	-	core promoter element around -30 of transcription start
TATA-box	TATACA	1992	-	core promoter element around -30 of transcription start
TATA-box	TATA	1994	-	core promoter element around -30 of transcription start
TCA-element	CCATCTTTTT	377	-	cis-acting element involved in salicylic acid responsiveness
TCT-motif	TCTTAC	1578	+	part of a light responsive element
Unnamed__1	GAATTTAATTAA	866	-	60K protein binding site
Unnamed__4	CTCC	278	-	-
Unnamed__4	CTCC	1276	-	-
Unnamed__4	CTCC	1513	+	-
Unnamed__4	CTCC	1594	+	-
Unnamed__4	CTCC	1857	-	-
Unnamed__4	CTCC	1950	-	-
Unnamed__4	CTCC	1957	-	-
Unnamed__4	CTCC	1984	+	-
WRE3	CCACCT	736	+	-

[truncated: 1 more sheets: Table S11]
